# Supplementary material for: Health and Psychological Predictors of Antibiotic Use in Infancy and Fathers’ Role
Source: Eur J Investig Health Psychol Educ. 2025 Apr 25;15(5):66. doi: 10.3390/ejihpe15050066 (PMC12111352; doi:10.3390/ejihpe15050066)
Supplement: Supplementary file 1 [file ejihpe-15-00066-s001.zip]

Archive with 1 entries (1 files):
- ejihpe-3555962-supplementary.pdf
